# Supplementary material for: Artificial Intelligence in Fluorescence Lifetime Imaging Ophthalmoscopy (FLIO) Data Analysis—Toward Retinal Metabolic Diagnostics
Source: Diagnostics (Basel). 2024 Feb 16;14(4):431. doi: 10.3390/diagnostics14040431 (PMC10888399; doi:10.3390/diagnostics14040431)
Supplement: Supplementary file 1 [file diagnostics-14-00431-s001.zip]

Archive with 4 entries (4 files):
- Supp. Table S1_corr.pdf
- Supp. Table S2.pdf
- Supp. Table S3.pdf
- Supp. Table S4.pdf
